# Supplementary material for: Spatial and Temporal Variations in the Trophic Structure of Fish Assemblages in the Eastern Region of the Yellow Sea Determined by C- and N-Stable Isotope Ratios
Source: Biology (Basel). 2025 Oct 30;14(11):1521. doi: 10.3390/biology14111521 (PMC12650081; doi:10.3390/biology14111521)
Supplement: Supplementary file 1 [file biology-14-01521-s001.zip]

Archive with 1 entries (1 files):
- biology-3954556-supplementary.pdf
